# Supplementary material for: Feasibility of a blended therapy approach in the treatment of patients with inflammatory myopathies
Source: Arch Physiother. 2021 May 27;11:14. doi: 10.1186/s40945-021-00108-z (PMC8157458; doi:10.1186/s40945-021-00108-z)
Supplement: Supplementary file 1 — Additional file 1. Performed and expected volume (repetitions and sets) and perceived and expected exertion of each exercise. [file 40945_2021_108_MOESM1_ESM.xlsx]

## Sheet: Tabelle1
			bridging					hip abduction					hip extension								knee extension					(adapted) squat					heel lift								neck flexion/sit ups					(adapted) press ups					shoulder abduction
participant	time		exercise level	summary (performed repetitions / expected repetitions)	mean perceived borg	mean expected borg		exercise level	summary (performed repetitions / expected repetitions)	mean perceived borg	mean expected borg		exercise level	summary (performed repetitions / expected repetitions)	mean perceived borg	mean expected borg		subject	time		exercise level	summary (performed repetitions / expected repetitions)	mean perceived borg	mean expected borg		exercise level	summary (performed repetitions / expected repetitions)	mean perceived borg	mean expected borg		exercise level	summary (performed repetitions / expected repetitions)	mean perceived borg	mean expected borg		subject	time		exercise level	summary (performed repetitions / expected repetitions)	mean perceived borg	mean expected borg		exercise level	summary (performed repetitions / expected repetitions)	mean perceived borg	mean expected borg		exercise level
1	week 1		2	15/15 - 15/15 - 15/15	12.7	12.7		2	10/10 - 10/10 - 10/10 - 10/10	12.6	12.7		2	10/10 - 10/10 - 10/10 - 10/10	12.2	11.1		1	week 1		--					1	15/15 - 15/15 - 15/15	12.6	12.7		1	15/15 - 15/15 - 15/15	11.8	12.7		1	week 1			--	12.7	13		1	15/15 - 15/15 - 15/15	12.9	12.7		--
	week 3		3	10/10 - 10/10 - 10/10 - 10/10				3	10/10 - 10/10 - 10/10 - 10/10				2	10/10 - 10/10 - 10/10 - 10/10					week 3							2	15/15 - 15/15 - 15/15				1	20/20 - 20/20 - 20/20					week 3			--				2	15/15 - 15/15 - 15/15
	week 12		3	15/15 - 15/15 - 15/15 - 15/15				3	15/15 - 15/15 - 15/15 - 15/15 - 15/15 - 15/15				2	15/15 - 15/15 - 15/15 - 15/15 - 15/15 - 15/15					week 12							2	20/20 - 20/20 - 20/20				1	22/22 - 22/22 - 22/22					week 12		3	10/10 - 10/10				2	20/20 - 20/20 - 20/20
2	week 1		2	8/8 - 8/8	15	14.5		2	8/8 - 8/8 - 8/8 - 8/8	14.6	14.5		--					2	week 1		--					1	6/6 - 6/6	13.6	14.5		1	15/15 - 15/15	13.1	14.5		2	week 1		3	6/6 - 6/6	15.1	14.5		1	10/10 - 10/10	13.6	14.5		--
	week 3		2	8/8 - 8/8				1	6/6 - 6/6 - 6/6 - 6/6										week 3							1	6/6 - 6/6				1	8/8 - 8/8 - 8/8					week 3		3	6/6 - 6/6				1	5/5 - 5/5 - 5/5
	week 10		2	10/10 - 10/10				1	8/8 - 8/8 - 8/8 - 8/8										week 10							1	8/8 - 8/8				1	12/12 - 12/12 - 12/12					week 10		3	8/8 - 8/8				1	5/5 - 5/5 - 5/5
3	week 1		2	12/12 - 12/12	12.7	14.8		1	5/5 - 5/5 - 5/5 - 5/5	12.7	15		--					3	week 1		1	5/5 - 5/5 - 5/5 - 5/5	12.7	14.8			--	12.7	15			--				3	week 1		--					1	12/12 - 12/12	12.6	12.8		2
	week 2		2	15/15 - 15/15				1	5/5 - 5/5 - 5/5 - 5/5 - 5/5 - 5/5										week 2		1	10/10 - 10/10 - 10/10 - 10/10				1	3/3 - 3/3										week 2							1	12/12 - 12/12 - 12/12				2
	week 12		2	14/14 - 14/14 - 14/14				1	14/14 - 14/14 - 14/14 - 14/14 - 14/14 - 14/14										week 12		1	12/12 - 12/12 - 12/12 - 12/12				1	12/12 - 12/12 - 12/12										week 12							1	21/21 - 21/21 - 21/21				2
4	week 1		2	15/15 - 15/15 - 15/15	12.3	13		3	12/12 - 12/12 - 12/12 - 12/12	13	13		1	8/8 - 8/8 - 8/8 - 8/8	12.5	13		4	week 1		--					2	18/15 - 18/15 - 18/15	12.9	13			--				4	week 1		--					1	8/8 - 8/8 - 8/8	13.5	13		2
4	week 3		2	20/20 - 20/20 - 20/20				3	12/12 - 12/12 - 12/12 - 12/12				2	8/8 - 8/8 - 8/8 - 8/8				4	week 3							2	20/20 - 20/20 - 20/20									4	week 3							2	10/10 - 10/10 - 10/10				2
	week 12		2	20/20 - 20/20 - 20/20				3	20/20 - 20/20 - 20/20 - 20/20				2	12/12 - 12/12 - 15/12 - 15/12					week 12							2	20/20 - 20/20 - 20/20										week 12							2	11/11 - 11/11 - 11/11				2
5	week 1		2	12/12 - 12/12 - 12/12	10	11.5		1	6/6 - 6/6 - 6/6 - 6/6	10	11.5		--					5	week 1		--					2	10/8 - 8/8 - 10/8	9.8	11.5			--	9.9	13		5	week 1		--					1	8/8 - 8/8 - 10/8	10.3	12.6		--
	week 3		2	8/8 - 8/8 - 8/8 - 8/8				3	6/6 - 6/6 - 6/6 - 6/6 - 6/6 - 6/6										week 3							2	10/10 - 10/10 - 10/10				1	12/12 - 12/12 - 12/12					week 3							2	6/6 - 6/6 - 6/6
	week 12		2	12/12 - 12/12 - 12/12 - 12/12				3	12/12 - 12/12 - 12/12 - 12/12										week 12							2	12/12 - 12/12 - 12/12				2	8/8 - 8/8 - 8/8 - 10/10					week 12							2	8/8 - 8/8 - 8/8 - 8/8
6	week 1			--	14.2	15		1	12/12 - 12/12 - 12/12 - 12/12	13.7	14.6		3	10/10 - 10/10	14.1	14.3		6	week 1		--					2	15/15 - 15/15 - 15/15	13.9	14.6		1	20/20 - 20/20 - 20/20	13.2	14.6		6	week 1		3	10/10 - 10/10	14.3	14.6		1	15/15 - 15/15 - 15/15	14.2	14.6		--
	week 3		2	12/12 - 12/12 - 12/12				3	12/12 - 12/12 - 12/12 - 12/12 - 12/12 - 12/12				3	15/15 - 15/15					week 3							2	15/15 - 15/15 - 15/15				2	15/15 - 15/15 - 15/15 - 15/15					week 3		3	15/15 - 15/15 - 15/15				2	8/8 - 8/8 - 8/8
	week 12		2	14/14 - 14/14 - 14/14 - 14/14				3	14/14 - 14/14 - 14/14 - 14/14 - 14/14 - 14/14				3	15/15 - 15/15 - 15/15					week 12							2	22/22 - 22/22 - 22/22				2	20/20 - 20/20 - 20/20 - 20/20					week 12		3	17/17 - 17/17 - 17/17 - 17/17				2	15/15 - 15/15 - 15/15 - 15/15
7	week 1		1	15/15 - 15/15	14.8	14.6		3	12/12 - 12/12 - 12/12 - 12/12	15.4	14.6		--					7	week 1		--					2	12/12 - 12/12 - 12/12	15.7	14.2		2	6/6 - 6/6 - 6/6 - 6/6 - 6/0	15	14.6		7	week 1		3	12/12 - 12/12	15.1	14.2		2	10/10 - 10/10	15.8	14.6		2
	week 3		2	15/15 - 15/15				3	12/12 - 20/12 - 12/12 - 20/12										week 3							2	12/12 - 12/12 - 20/12				2	10/10 - 10/10 - 10/10 - 10/10					week 3		3	18/15 - 18/15				2	12/12 - 12/12				2
	week 12		2	22/22 - 22/22 - 22/22				3	24/22 - 24/22 - 24/22 - 24/22										week 12							2	22/22 - 22/22 - 22/22				2	16/15 - 16/15 - 16/15 - 16/15					week 12		3	24/20 - 22/20 - 22/20				2	24/22 - 24/22				2
8	week 1		2	12/12 - 12/12	11.6	12.5		---					--					8	week 1		1	10/10 - 10/10 - 10/10 - 10/10	12.5	12.2		1	10/10 - 10/10	12.5	12.5			--				8	week 1			--	12.9	13		1	10/10 - 10/10	12.5	12.5		--
	week 4		2	15/15 - 15/15 - 15/15															week 4		1	12/12 - 12/12 - 12/12 - 12/12				1	12/12 - 12/12 - 12/12										week 4		3	8/8 - 8/8				2	8/8 - 8/8
	week 12		2	19/19 - 19/19 - 19/19															week 12			--				2	9/9 - 9/9 - 9/9										week 12		3	8/8 - 8/8 - 8/8				2	9/9 - 9/9 - 9/9
9	week 1		--					1	10/10 - 10/10 - 0/10 - 0/10	15.8	12		--					9	week 1		1	20/10 - 1/10 - 0/10 - 0/10	12.8	12.3			--					--				9	week 1		--					1	10/10 - 10/10	14.8	13		--
	week 3							1	10/10 - 10/10 - 0/10 - 0/10										week 3		1	10/10 - 10/10 - 10/10 - 10/10															week 3							1	7/7 - 7/7 - 7/7
	stopp								--										stopp			--															stopp								--
10	week 1		2	15/15 - 15/15 - 15/15	12.2	14.3		3	10/10 - 10/10 - 10/10 - 10/10	11.5	14.3		--					10	week 1		--					2	15/15 - 15/15	12.9	14.3		1	20/20 - 20/20 - 20/20	10.8	14.3		10	week 1		3	6/6 - 6/6 - 6/6	11.6	14.3		1	15/15 - 15/15	11.9	14.3		--
	week 3		3	3/3 - 3/3 - 3/3 - 3/3 - 3/3				3	15/15 - 15/15 - 15/15 - 15/15										week 3							2	10/10 - 10/10 - 10/10				2	10/10 - 10/10 - 10/10 - 10/10*					week 3		3	10/10 - 10/10 - 10/10				1	10/10 - 10/10 - 10/10
	week 12		3	6/6 - 6/6 - 6/6 - 6/6 - 6/6				3	30/30 - 30/30 - 30/30 - 30/30										week 12							2	14/14 - 14/14 - 14/14				2	17/17 - 17/17 - 17/17 - 17/17 - 17/17 - 17/17					week 12		3	25/25 - 25/25 - 25/25				1	25/25 - 25/25 - 25/25 - 25/25
11	week 1		--					3	10/10 - 10/10 - 10/10 - 10/10	13.6	12.8		2	10/10 - 10/10 - 10/10 - 10/10	13	12.8		11	week 1		--					2	10/10 - 10/10	12.9	12.8		1	10/10 - 10/10 - 10/10	13.3	12.9		11	week 1		3	8/8 - 8/8	13.2	12.8		1	10/10 - 10/10	12.9	12.8		--
	week 3							3	8/8 - 8/8 - 8/8 - 8/8 - 8/8 - 8/8				2	8/8 - 8/8 - 8/8 - 8/8 - 8/8 - 8/8					week 3							2	12/12 - 12/12 - 12/12				1	12/12 - 10/12 - 10/12					week 3		3	8/8 - 8/8 - 8/8				1	12/12 - 12/12 - 12/12
	week 12							3	11/11 - 11/11 - 11/11 - 11/11 - 11/11 - 11/11				2	14/14 - 14/14 - 14/14 - 14/14 - 14/14 - 14/14					week 12							2	19/19 - 19/19 - 19/19				1	16/16 - 16/16 - 16/16					week 12		3	13/13 - 13/13 - 13/13				1	18/15 - 18/18 - 18/18
12	week 1		--					1	10/10 - 10/10 - 10/10 - 0/10	13	12.4		1	10/10 - 10/10 - 10/10 - 10/10	12.4	12.4		12	week 1		1	10/10 - 10/10 - 10/10 - 10/10	12.7	11		2	8/8 - 8/8	13.3	12.4		1	6/6 - 6/6 - 6/6 - 6/6	13	12.4		12	week 1		1	10/10 - 10/10 - 0/0	11	11		1	15/15 - 15/15	12.4	11		2
	week 4							1	10/10 - 10/10 - 8/10 - 8/10				1	10/10 - 10/10 - 10/10 - 10/10					week 4		1	12/12 - 12/12 - 12/12 - 12/12				2	6/6 - 6/6				1	6/6 - 6/6 - 0/6 - 0/6					week 4			--				1	15/15 - 15/15				2
	week 8							1	10/10 - 10/10 - 10/10 - 10/10				1	10/10 - 10/10 - 0/10 - 0/10					week 8		1	12/12 - 12/12 - 12/12 - 12/12				2	6/6 - 6/6				1	10/10 - 10/10					week 8			--				1	15/15 - 15/15				2
13	week 1		2	15/15 - 15/15	14.6	14.5			--	14.9	13			--	14.1	15		13	week 1		--					2	15/15 - 15/15	13.9	14.5			--	13.1	14.7		13	week 1		3	8/8 - 8/8	13.5	14.5							--
	week 4		3	8/8 - 8/8 - 8/8 - 8/8				3	8/8 - 8/8 - 8/8 - 8/8				3	8/8 - 8/8 - 8/8 - 8/8					week 4							3	5/5 - 5/5 - 5/5 - 5/5				2	12/12 - 12/12 - 12/12 - 12/12					week 4		3	15/15 - 15/15
	week 12		3	9/9 - 9/9 - 9/9 - 9/9				3	10/10 - 10/10 - 10/10 - 10/10				3	9/9 - 9/9 - 9/9 - 9/9					week 12							3	6/6 - 6/6 - 6/6 - 6/6				2	14/14 - 14/14 - 14/14 - 14/14					week 12		3	16/16 - 16/16
14	week 1		2	15/15 - 15/15	14.7	14		3	10/10 - 10/10 - 10/10 - 10/10	14	14		--					14	week 1		--					2	15/15 - 15/15	14.7	13.5		2	12/12 - 12/12	13.8	13.5		14	week 1		3	10/10 - 10/10	14.3	13.5		2	8/8 - 8/8	15.2	13.5		2
	week 8		2	15/15 - 15/15				3	10/10 - 10/10 - 10/10 - 10/10										week 8							2	15/15 - 15/15				2	12/12 - 12/12					week 8		3	10/10 - 10/10				2	8/8 - 8/8 - 8/8				2
	week 10		2	15/15 - 15/15				3	10/10 - 10/10 - 10/10 - 10/10										week 10							2	15/15 - 15/15				2	12/12 - 12/12					week 10		3	10/10 - 10/10				2	8/8 - 8/8 - 8/8				2
[truncated: 13 more columns]
